# Supplementary material for: Combinations of Histone Deacetylase Inhibitors with Distinct Latency Reversing Agents Variably Affect HIV Reactivation and Susceptibility to NK Cell-Mediated Killing of T Cells That Exit Viral Latency
Source: Int J Mol Sci. 2021 Jun 22;22(13):6654. doi: 10.3390/ijms22136654 (PMC8267728; doi:10.3390/ijms22136654)
Supplement: Supplementary file 1 [file ijms-22-06654-s001.zip]

Archive with 1 entries (1 files):
- ijms-1274545-Supplementary.pdf
